# Supplementary material for: Engineered GO-Based Hydrogels for Controlled Hyaluronic Acid Release in Knee Osteoarthritis Treatment
Source: Polymers (Basel). 2026 Jan 6;18(2):152. doi: 10.3390/polym18020152 (PMC12845103; doi:10.3390/polym18020152)
Supplement: Supplementary file 1 [file polymers-18-00152-s001.zip]

Archive with 1 entries (1 files):
- polymers-4063088-supplementary.pdf
